# Supplementary material for: Electromagnetic Real Time Navigation in the Region of the Posterior Pelvic Ring: An Experimental In-Vitro Feasibility Study and Comparison of Image Guided Techniques
Source: PLoS One. 2016 Feb 10;11(2):e0148199. doi: 10.1371/journal.pone.0148199 (PMC4749384; doi:10.1371/journal.pone.0148199)
Supplement: S1 Table — (XLSX) [file pone.0148199.s001.xlsx]

## Sheet: Tabelle1
Speciem	techinque	fracture r	fracture l	times	screw S1 r	screw S2 r	srew S1 l	screw S2 l	image data	Rx sec overall	Rx S1 r	Rx S2 r	Rx S1 l	Rx S2 l	screw misplacement	v	c	nf	sc	angulation	S1 r	S2 r	S1 l	S2 l	KWP	v	sc	c	nf
1	group Fluoro	Denis 1	Denis 1	sec	601	664	931	740		155	43	32	46	34	mm	0	0	0	S2 r 3,4; S2 l > 3,7	degree	7.26	6.17	6.59	1.18		0	0	0	0
2	group Fluoro	Denis 1	Denis 1		680	689	568	735		174	40	50	39	45		0	0	S2 r NF 1 <2	S2 r <2		4.88	1.23	2.99	3.26		0	0	S2 r	0
3	group Fluoro	Denis 1	Denis 1		760	447	481	1170		224	51	31	43	99		0	0	0	S2 l 6,8		3.9	3.15	2.38	5.82		S2 l 2x	0	0	0
4	group Fluoro	Denis 1	Denis 1		654	902	320	365		171	46	63	36	26		0	0	0	S2 r 6,5		3.37	6.01	2.08	5.36		S2 r	0	0	0
5	group Fluoro	Denis 2	Denis 2		362	550	414	411		174	39	45	40	50		0	0	0	S2 r 3,5; S2 l 3,5		6.66	8.89	4.39	3.87		0	0	0	0
12	group Fluoro	Denis 2	Denis 2		689	1044	830	808		233	45	71	56	61		S2 r 3,5; S1 r <2	0	0	0		1.07	2.18	5.92	1.87		0	0	0	0
14	group Fluoro	Denis 2	Denis 2		518	984	500	618		173	44	59	33	37		S2 l 3,5	0	0	0		1.34	5.61	12.5	5.25		0	0	0	0
17	group Fluoro	Denis 1	Denis 1		477	621	690	578		156	37	31	32	56		0	0	0	0		3.54	1.12	4.33	1.77		S2 l	0	0	0
25	group Fluoro	Denis 2	Denis 2		808	1619	429	358		166	47	80	20	19		0	0	0	0		1.8	3.61	6.79	1.39		S2 r	0	0	0
26	group Fluoro	Denis 2	Denis 2		299	631	294	415		79	13	41	11	14		0	0	0	0		1.16	7.01	0.74	1.29		0	0	0	0
6	group OCT	Denis 2	Denis 2		1134	1270	550	661		47	15	17	6	9		S2 r 3,5	0	0	0		1.02	1.97	1.9	1.38		0	0	0	0
7	group OCT	Denis 1	Denis 1		878	548	593	762		46	14	12	9	11		S2 l 3	0	0	0		1.95	2.39	7.02	6.18		0	0	0	S1 r Nf 1
8	group OCT	Denis 2	Denis 2		284	1870	852	902		76	10	40	11	15		S2 l 3,5; S2 r 3,5	0	0	0		6.01	6.17	4.73	2.6		0	0	0	S1 r Nf 1
9	group OCT	Denis 2	Denis 2		1141	904	1321	1092		64	14	15	23	12		S1 r 3,2	0	0	0		5.66	1.17	4.55	8.29		0	0	0	0
10	group OCT	Denis 2	Denis 2		722	751	801	652		31	10	9	12	11		S2 r 3,4	0	0	0		1.58	1.37	1.04	1.43		0	0	0	0
13	group OCT	Denis 1	Denis 1		1000	1085	728	860		116	45	35	14	22		0	0	0	0		1.99	1.24	8.34	5.73		0	0	0	0
16	group OCT	Denis 1	Denis 1		491	758	566	1526		101	9	21	34	37		S2 l 3,5	0	0	0		0.25	2.26	5.38	9.94		0	0	0	0
15	group OCT	Denis 2	Denis 2		465	607	364	933		59	10	9	5	35		S2 r 3,3	0	0	0		5.61	2.73	5.62	2.2		S2 r	0	0	S 2 l Nf 2
20	group OCT	Denis 1	Denis 1		535	836	447	1273		40	9	7	10	14		0	0	0	0		0.56	4.04	3.21	2.32		S2 r; S2 l	0	0	S2 l NF 1
18	group OCT	Denis 1	Denis 1		286	635	203	640		24	6	5	5	8		S2 r 3,5	0	0	0		8.5	1.07	2.31	11.05		S2 r	0	0	0
22	group EMT	Denis 1	Denis 1		494	352		452								0	0	0	S2 r 2		2.86	1.15		8.75		0	0	0	0
32	group EMT	Denis 1	Denis 1		479	550	322									0	0	0	0		0.95	2.76		6.43		0	0	0	0
30	group EMT	Denis 1	Denis 1		643	1110	520	350								0	0	0	S2 li 2		1.09	1.65	8.35	7.63		0	0	0	0
31	group EMT	Denis 1	Denis 1		420	690	398									0	0	0	0		4.62	6.36		3.8		0	0	0	0
40 (1)	group EMT	Denis 1	Denis 1				260	369		no inraoperative imaging						0	0	0	0				7.9	6.62		0	0	0	0
51	group EMT	Denis 2	Denis 2		329	429	610	896								0	0	0	0		0.62	1.83	2.25	3.66		0	0	0	0
52	group EMT	Denis 2	Denis 2		361	512	282	982								0	0	0	0		1.27	2.82	1.43	5.05		0	0	0	0
53	group EMT	Denis 2	Denis 2				454	312								0	0	0					3.47	2.7		0	0	0	0
60	group EMT	Denis 2	Denis 2		350	495		404								0	0	0	S2 r <2		0.49	2.39		2.69		0	0	0	0
61	group EMT	Denis 2	Denis 2		212	556	163	433								0	0	0	0		2.88	0.99	2.35	1.58		0	0	0	0
62	group EMT	Denis 1	Denis 1		329	675	261	424								0	0	0	S2 l <2		1.93	1.16	7.88	5.82		0	0	0	0
63	group EMT	Denis 2	Denis 2		280	370	350	420								0	0	0	0		3.49	3.77	9.38	11.75		0	0	0	0
27	group O3D	Denis 2	Denis 2		625	1123	590	830		4	0	2	0	2		0	0	0	S2 r 7,0							0	0	0	S2 l NF 1
28	group O3D	Denis 2	Denis 2		243	326	509	605		6	0	2	2	2		S2 r 2	0	0	0							0	0	0	0
29	group O3D	Denis 2	Denis 2		236	391	419	1181		8	0	3	2	3		0	0	0	0							S2 r	0	0	0
40 (2)	group O3D	Denis 1	Denis 1		359	138				0	0	0				0	0	0	0							0	0	0	0
24	group O3D	Denis 1	Denis 1		187	553	263	359		0	0	0	0	0		S2 l <2	0	0	0							0	0	0	0
41	group O3D	Denis 1	Denis 1		400	521	354	553		7	2	3	0	2		0	0	0	0							0	0	0	0
42	group O3D	Denis 1	Denis 1		613	576	422	1049		12	3	3	1	5		0	0	0	0							0	0	0	0
43	group O3D	Denis 2	Denis 2				440	530		0			0	0		0	0	0	0							0	0	0	0
44	group O3D	Denis 1	Denis 1		324	263	620	488		6	0	1	2	3		0	0	0	0							0	0	0	0
45	group O3D	Denis 2	Denis 2			310	534			3		0	3			0	0	0	0							0	0	0	0
46	group O3D	Denis 2	Denis 2				260	391		0			0	0		0	0	0	0							0	0	0	0
33	group O3D	Denis 1	Denis 1		283	532	221	526		2	0	2	0	0		0	0	0	0							0	0	0	0
